# Supplementary material for: Network Toxicology and Molecular Docking to Investigate the Non-AChE Mechanisms of Organophosphate-Induced Neurodevelopmental Toxicity
Source: Toxics. 2023 Aug 17;11(8):710. doi: 10.3390/toxics11080710 (PMC10458981; doi:10.3390/toxics11080710)
Supplement: Supplementary file 1 [file toxics-11-00710-s001.zip]

Archive with 1 entries (1 files):
- toxics-2521608-supplementary.pdf
